# Supplementary material for: Does a Similar 3D Structure Mean a Similar Folding Pathway? The Presence of a C-Terminal α-Helical Extension in the 3D Structure of MAX60 Drastically Changes the Folding Pathway Described for Other MAX-Effectors from Magnaporthe oryzae
Source: Molecules. 2023 Aug 15;28(16):6068. doi: 10.3390/molecules28166068 (PMC10460046; doi:10.3390/molecules28166068)
Supplement: Supplementary file 1 [file molecules-28-06068-s001.zip]

Archive with 1 entries (1 files):
- molecules-2527385-supplementary.pdf
